# Supplementary material for: Assessment of the Decomposition of Oxo- and Biodegradable Packaging Using FTIR Spectroscopy
Source: Materials (Basel). 2021 Oct 27;14(21):6449. doi: 10.3390/ma14216449 (PMC8585154; doi:10.3390/ma14216449)
Supplement: Supplementary file 1 [file materials-14-06449-s001.zip]

Archive with 1 entries (1 files):
- materials-1396243-supplementary.pdf
